# Supplementary material for: Honeycomb-like Structured Film, a Novel Therapeutic Device, Suppresses Tumor Growth in an In Vivo Ovarian Cancer Model
Source: Cancers (Basel). 2022 Dec 30;15(1):237. doi: 10.3390/cancers15010237 (PMC9818543; doi:10.3390/cancers15010237)
Supplement: Supplementary file 1 [file cancers-15-00237-s001.zip]

Archive with 1 entries (1 files):
- cancers-1949800-supplementary.jpg
